# Supplementary material for: Mitochondrial MsrB2 serves as a switch and transducer for mitophagy
Source: EMBO Mol Med. 2019 Jul 8;11(8):e10409. doi: 10.15252/emmm.201910409 (PMC6685081; doi:10.15252/emmm.201910409)
Supplement: Supplementary file 2 — Source Data for Appendix [file EMMM-11-e10409-s004.zip]

Archive with 1 entries (1 files):
- emmm201910409-sup-0004-SDataAppendixFigs/emmm201910409-sup-0004-SDataAppendixFigs.pdf
